# Supplementary material for: Taurine Administration Counteracts Aging-Associated Impingement of Skeletal Muscle Regeneration by Reducing Inflammation and Oxidative Stress
Source: Antioxidants (Basel). 2022 May 21;11(5):1016. doi: 10.3390/antiox11051016 (PMC9137670; doi:10.3390/antiox11051016)
Supplement: Supplementary file 1 [file antioxidants-11-01016-s001.zip]

Archive with 1 entries (1 files):
- antioxidants-1668028-supplementary.pdf
